# Supplementary material for: Easy Express Extraction (TripleE)—A Universal, Electricity-Free Nucleic Acid Extraction System for the Lab and the Pen
Source: Microorganisms. 2022 May 23;10(5):1074. doi: 10.3390/microorganisms10051074 (PMC9144652; doi:10.3390/microorganisms10051074)
Supplement: Supplementary file 1 [file microorganisms-10-01074-s001.zip]

Archive with 2 entries (2 files):
- Table S1_Summary of all four extraction methods.pdf
- Table S2_Raw data of RT-qPCR analyses.xlsx
