# Supplementary material for: Easy Express Extraction (TripleE)—A Universal, Electricity-Free Nucleic Acid Extraction System for the Lab and the Pen
Source: Microorganisms. 2022 May 23;10(5):1074. doi: 10.3390/microorganisms10051074 (PMC9144652; doi:10.3390/microorganisms10051074)
Supplement: Supplementary file 1 [file microorganisms-10-01074-s001.zip › Table S2_Raw data of RT-qPCR analyses.xlsx]

## Sheet: ASFV
PCR results: African swine fever virus
						KingFisher Flex System							IndiMag 48 system							Triple E Pen-side							Triple E Easy Lab
						NucleoMag VET kit (Macherey-Nagel)							IndiMag Pathogen Kit w/o plastic (Indical Bioscience)							IndiMag Pathogen Kit w/o plastic (Indical Bioscience)							IndiMag Pathogen Kit w/o plastic (Indical Bioscience)
						ASFV-P72-IVI-mix (FAM)							ASFV-P72-IVI-mix							ASFV-P72-IVI-mix							ASFV-P72-IVI-mix
						Extraction 1			Extraction 2				Extraction 1			Extraction 2				Extraction 1			Extraction 2				Extraction 1			Extraction 2
Sample number	Animal species	Virus strain	dpi	Sample matrix	Origin	Cq value 1	Cq value 2	Mean Cq value	Cq value 1	Cq value 2	Mean Cq value		Cq value 1	Cq value 2	Mean Cq value	Cq value 1	Cq value 2	Mean Cq value		Cq value 1	Cq value 2	Mean Cq value	Cq value 1	Cq value 2	Mean Cq value		Cq value 1	Cq value 2	Mean Cq value	Cq value 1	Cq value 2	Mean Cq value
ASFV 1	Wild boar	Genotype II	-	EDTA blood	field-collected specimens	16.00	15.62	15.81	15.56	15.41	15.49		17.05	17.29	17.17	16.52	16.16	16.34		15.61	15.06	15.61	15.84	15.66	15.75		15.77	15.99	15.88	15.67	15.36	15.52
ASFV 3			-	EDTA blood	field-collected specimens	18.03	17.70	17.87	17.79	17.95	17.87		19.01	18.88	18.95	18.68	18.58	18.63		17.79	18.03	17.91	17.49	17.64	17.57		17.78	17.80	17.79	17.50	17.47	17.49
ASFV 4			-	EDTA blood	field-collected specimens	21.86	21.75	21.81	21.71	21.68	21.70		20.95	20.77	20.86	20.44	20.38	20.41		21.48	21.51	21.50	21.03	21.33	21.32		21.47	21.47	21.47	21.19	21.15	21.17
ASFV 5			-	EDTA blood	field-collected specimens	18.84	18.37	18.61	18.47	18.38	18.43		18.38	18.49	18.44	18.31	18.31	18.31		19.33	19.33	19.33	19.17	19.25	19.21		19.30	19.20	19.25	19.16	19.08	19.12
ASFV 9			-	EDTA blood	field-collected specimens	19.00	18.95	18.97	18.69	18.56	18.63		18.96	19.16	19.06	18.84	18.73	18.79		20.08	20.06	20.07	19.94	19.62	19.78		19.88	20.04	19.96	19.71	19.69	19.70
ASFV 11			-	EDTA blood	field-collected specimens	18.13	17.88	18.01	18.00	17.91	17.96		18.15	18.13	18.14	18.09	18.16	18.13		18.43	18.32	18.38	18.22	18.02	18.21		18.36	18.28	18.32	18.05	18.26	18.16
ASFV 12			-	EDTA blood	field-collected specimens	19.12	19.00	19.06	18.94	18.88	18.91		20.07	19.09	19.99	19.79	19.67	19.73		20.09	20.03	20.06	19.78	19.78	19.78		20.25	19.99	20.12	19.62	19.70	19.66
ASFV 13			-	EDTA blood	field-collected specimens	27.76	27.07	27.41	27.18	27.05	27.12		27.91	27.85	27.88	27.95	27.78	27.87		28.48	28.39	28.44	27.94	27.93	27.94		28.34	28.35	28.35	28.54	28.28	28.41
ASFV 14			-	EDTA blood	field-collected specimens	16.93	17.01	17.01	17.21	17.16	17.19		18.68	18.74	18.71	19.03	19.04	19.17		19.28	19.21	19.25	18.81	18.73	18.77		18.35	18.55	18.45	18.65	18.31	18.48
ASFV 15			-	EDTA blood	field-collected specimens	16.52	16.36	16.44	16.46	16.68	16.57		18.49	18.48	18.49	18.46	18.43	18.45		18.18	18.02	18.19	17.54	17.57	17.56		17.53	17.40	17.47	17.49	17.35	17.42
ASFV 16			-	EDTA blood	field-collected specimens	18.71	18.67	18.69	18.85	18.75	18.80		20.19	20.36	20.28	20.57	20.49	20.53		19.40	19.40	19.40	19.03	19.03	19.03		18.93	18.95	18.94	18.95	18.78	18.87
ASFV 17			-	EDTA blood	field-collected specimens	15.21	14.88	15.04	15.15	15.15	15.15		18.01	17.83	17.92	17.13	17.33	17.23		16.04	16.34	16.37	15.62	15.62	15.62		15.45	15.57	15.51	15.49	15.44	15.47
ASFV 21_10-2	Domestic pig		17	EDTA blood	Animal trial with reference no. 7221.3-2.011/19	23.18	23.36	23.27	23.25	23.05	23.15		22.87	22.77	22.82	23.57	23.67	23.62		23.68	23.62	23.65	23.44	23.47	23.46		23.37	23.37	23.37	23.01	23.24	23.17
ASFV 21_10-3						26.56	26.31	26.43	26.25	26.31	26.28		27.27	27.21	27.24	27.31	27.23	27.27		26.94	26.89	26.92	26.88	26.86	26.87		27.07	27.00	27.04	26.66	26.60	26.63
ASFV 21_10-4						29.72	29.85	29.78	29.24	28.80	29.02		29.33	29.41	29.37	30.64	30.49	30.57		30.07	30.04	30.06	30.01	30.02	30.02		29.00	29.04	29.02	29.61	29.43	29.52
ASFV 21_10-5						33.31	32.46	32.88	33.74	33.29	33.52		33.38	33.19	33.29	33.41	32.38	32.90		32.96	32.81	32.89	33.17	33.06	33.12		34.02	33.40	33.71	33.43	33.93	33.68
						ß-Actin-DNA-mix 2 (HEX)							ß-Actin-DNA-mix 2 (HEX)							ß-Actin-DNA-mix 2 (HEX)							ß-Actin-DNA-mix 2 (HEX)
						Extraction 1			Extraction 2				Extraction 1			Extraction 2				Extraction 1			Extraction 2				Extraction 1			Extraction 2
Sample number	Animal species	Virus strain	dpi	Sample matrix	Origin	Cq value 1	Cq value 2	Mean Cq value	Cq value 1	Cq value 2	Mean Cq value		Cq value 1	Cq value 2	Mean Cq value	Cq value 1	Cq value 2	Mean Cq value		Cq value 1	Cq value 2	Mean Cq value	Cq value 1	Cq value 2	Mean Cq value		Cq value 1	Cq value 2	Mean Cq value	Cq value 1	Cq value 2	Mean Cq value
ASFV 1	Wild boar	Genotype II	-	EDTA blood	field-collected specimens	23.42	23.17	23.30	23.17	22.98	23.08		22.53	22.95	22.74	22.42	22.30	22.36		23.05	23.02	23.04	23.44	23.33	23.39		22.21	22.34	22.28	22.28	22.20	22.24
ASFV 3			-	EDTA blood	field-collected specimens	23.48	23.41	23.45	23.54	23.49	23.52		23.55	23.43	23.49	23.25	23.24	23.25		23.47	23.53	23.50	23.72	23.78	23.75		22.80	22.89	22.85	23.02	23.04	23.03
ASFV 4			-	EDTA blood	field-collected specimens	26.17	26.04	26.11	25.68	25.74	25.71		22.22	22.18	22.20	23.00	22.91	22.96		25.69	25.62	25.66	25.93	25.83	25.88		24.30	24.43	24.37	23.87	23.73	23.80
ASFV 5			-	EDTA blood	field-collected specimens	26.15	25.95	26.05	26.17	25.98	26.08		23.86	23.66	23.76	23.67	23.61	23.64		26.72	26.62	26.67	26.31	26.46	26.39		25.58	25.31	25.45	25.11	25.03	25.07
ASFV 9			-	EDTA blood	field-collected specimens	26.26	26.32	26.29	26.04	25.97	26.01		24.59	24.66	24.63	24.61	24.48	24.55		27.15	27.35	27.25	27.13	27.02	27.08		26.20	26.14	26.17	25.51	25.53	25.52
ASFV 11			-	EDTA blood	field-collected specimens	26.88	26.68	26.78	26.86	26.57	26.72		26.48	26.46	26.47	26.33	26.31	26.32		27.72	27.77	27.75	27.44	27.42	27.43		26.29	26.31	26.30	25.98	26.02	26.00
ASFV 12			-	EDTA blood	field-collected specimens	29.05	29.09	29.07	28.51	28.43	28.47		26.69	26.76	26.73	27.01	26.89	26.95		29.09	30.13	30.02	29.60	29.59	29.60		28.81	28.87	28.84	28.28	28.38	28.33
ASFV 13			-	EDTA blood	field-collected specimens	31.07	30.37	30.72	30.44	30.47	30.44		31.54	30.72	31.13	31.80	31.62	31.71		31.69	31.47	31.58	31.17	31.24	31.21		31.25	31.05	31.15	31.52	31.50	31.51
ASFV 14			-	EDTA blood	field-collected specimens	32.09	32.35	32.22	32.25	32.29	32.27		30.43	30.61	30.52	31.07	31.06	31.07		33.07	33.32	33195	33.05	32.76	32.91		31.81	31.98	31.90	32.37	31.75	32.06
ASFV 15			-	EDTA blood	field-collected specimens	32.63	32.57	32.6	32.4	32.96	32.68		30.31	30.32	30.32	30.31	30.18	30.25		32.05	32.01	32.03	32.09	32.18	32.14		31.47	31.69	31.58	31.46	31.47	31.47
ASFV 16			-	EDTA blood	field-collected specimens	21.25	21.14	21.20	21.19	21.12	21.16		21.05	21.10	21.08	21.28	21.15	21.22		21.49	21.70	21.60	21.39	21.41	21.40		20.67	20.61	20.64	20.70	20.63	20.67
ASFV 17			-	EDTA blood	field-collected specimens	24.59	24.22	24.41	24.47	24.53	24.50		23.24	23.29	23.27	22.87	22.89	22.88		25.35	25.21	25.28	24.78	24.86	24.82		23.83	23.87	23.85	23.88	23.82	23.85
ASFV 21_10-2	Domestic pig		17	EDTA blood	Animal trial with reference no. 7221.3-2.011/19	23.90	24.06	23.98	23.95	23.68	23.82		24.09	23.89	23.99	24.93	24.91	24.92		25.31	25.24	25.28	25.44	25.47	25.46		23.80	23.86	23.83	23.77	23.63	23.70
ASFV 21_10-3						24.13	24.02	24.08	23.67	23.71	23.69		25.81	25.36	25.59	25.31	25.28	25.30		25.68	25.52	25.60	25.36	25.36	25.36		24.31	24.40	24.36	24.42	24.40	24.41
ASFV 21_10-4						24.06	24.12	24.09	23.79	23.49	23.64		24.92	25.09	25.01	26.96	26.76	26.86		25.01	25.22	25.12	25.72	25.68	25.70		24.08	24.20	24.14	24.13	24.02	24.08
ASFV 21_10-5						24.09	23.83	23.96	23.81	24.12	23.97		25.16	24.93	25.05	24.93	25.15	25.04		24.74	24.67	24.71	24.81	24.97	24.89		23.56	23.63	23.60	24.01	24.18	24.10
			dpi = days post-infection

## Sheet: LSDV
PCR results: Lumpy skin disease virus
						KingFisher Flex System							IndiMag 48 system							Triple E Pen-side							Triple E Easy Lab
						NucleoMag VET kit (Macherey-Nagel)							IndiMag Pathogen Kit w/o plastic (Indical Bioscience)							IndiMag Pathogen Kit w/o plastic (Indical Bioscience)							IndiMag Pathogen Kit w/o plastic (Indical Bioscience)
						Capri-p32-mix (FAM)							Capri-p32-mix (FAM)							Capri-p32-mix (FAM)							Capri-p32-mix (FAM)
						Extraction 1			Extraction 2				Extraction 1			Extraction 2				Extraction 1			Extraction 2				Extraction 1			Extraction 2
Sample number	Animal species	Virus strain	dpi	Sample matrix	Origin	Cq value 1	Cq value 2	Mean Cq value	Cq value 1	Cq value 2	Mean Cq value		Cq value 1	Cq value 2	Mean Cq value	Cq value 1	Cq value 2	Mean Cq value		Cq value 1	Cq value 2	Mean Cq value	Cq value 1	Cq value 2	Mean Cq value		Cq value 1	Cq value 2	Mean Cq value	Cq value 1	Cq value 2	Mean Cq value
LSDV 1	Ruminants	LSDV- Macedonia 2016 field virus	10	EDTA blood	Animal trial with reference no. M-V/TSD/7221.3-2.1-022/10	26.65	26.62	26.64	26.44	26.33	26.39		24.79	24.83	24.81	25.24	25.14	25.19		24.46	24.67	24.57	24.48	24.33	24.41		24.52	24.59	24.56	24.52	24.27	24.40
LSDV 2				Serum		26.37	26.28	26.33	26.03	25.97	26.00		25.53	25.33	25.43	25.56	25.57	25.57		25.28	25.14	25.21	24.83	24.93	24.88		25.15	25.18	25.17	24.91	25.12	25.02
LSDV 3				nasal swab		16.85	16.55	16.70	16.41	16.42	16.42		16.55	16.68	16.62	16.36	16.19	16.28		19.41	19.46	19.44	19.10	19.01	19.06		19.27	19.10	19.19	19.19	19.13	19.16
LSDV 4				oral swab		27.42	27.41	27.42	27.39	27.25	27.32		28.21	28.12	28.17	27.44	27.74	27.59		29.41	29.77	29.59	29.66	29.54	29.60		29.53	29.55	29.54	29.06	28.96	29.01
LSDV 5				EDTA blood		25.48	25.24	25.36	24.13	24.83	24.48		24.27	24.54	24.41	24.43	24.13	24.28		24.62	24.57	24.60	24.55	24.45	24.50		24.42	24.49	24.46	24.63	24.44	24.54
LSDV 6				Serum		25.71	25.56	25.64	25.59	25.53	25.56		25.10	24.89	25.00	24.90	24.98	24.94		24.69	24.60	24.65	24.54	24.52	24.53		24.76	24.66	24.71	24.66	24.56	24.61
LSDV 7				nasal swab		16.19	16.15	16.17	16.18	16.09	16.14		16.29	16.14	16.22	15.94	16.02	15.98		17.91	17.95	17.93	17.61	17.48	17.55		18.12	18.05	18.09	18.51	18.43	18.47
LSDV 8				oral swab		27.64	27.45	27.55	27.50	27.42	27.46		28.89	28.73	28.81	28.94	29.00	28.97		30.77	30.47	30.62	30.19	30.04	30.12		30.00	29.86	29.93	31.05	31.07	31.06
LSDV 14		LSDV- Nigeria- V281	29	crusted skin lesion	Animal trial with reference no. M-V/TSD/7221.3-2-004/18	25.01	25.08	25.05	25.09	24.99	25.04		24.03	24.14	24.09	24.22	24.14	24.18		25.39	25.54	25.47	25.64	25.39	25.52		25.22	25.52	25.37	25.69	25.51	25.60
LSDV 15				skin lesion		21.26	21.29	21.28	21.16	21.35	21.26		21.11	21.32	21.22	21.06	21.28	21.17		23.15	23.00	23.08	22.74	22.83	22.79		23.06	23.03	23.05	23.18	23.26	23.22
LSDV 18				skin lesion		19.82	19.89	19.86	19.87	19.93	19.90		19.57	19.52	19.55	19.36	19.43	19.40		21.05	21.20	21.13	21.04	20.88	20.96		21.18	21.09	21.14	21.25	21.12	21.19
LSDV 19				skin lesion		24.34	24.17	24.26	24.40	24.35	24.38		24.13	24.27	24.20	24.14	24.14	24.14		26.04	26.04	26.04	25.70	25.75	25.73		25.96	26.16	26.06	26.18	26.24	26.21
LSDV 11_10-1		LSDV- Macedonia 2016 field virus	10	nasal swab	Animal trial with reference no. M-V/TSD/7221.3-2.1-022/10	23.66	23.84	23.75	23.75	23.82	23.79		23.98	23.91	23.95	23.68	23.82	23.75		25.27	25.18	25.23	25.15	25.20	25.18		25.53	25.57	25.55	25.36	25.59	25.48
LSDV 11_10-2				nasal swab		27.26	27.17	27.22	27.35	27.29	27.32		27.77	27.67	27.72	27.43	27.42	27.43		29.32	29.14	29.23	29.04	28.67	28.86		28.74	28.69	28.72	28.98	29.12	29.05
LSDV 11_10-3				nasal swab		30.97	30.78	30.88	30.98	30.62	30.80		30.51	30.87	30.69	30.85	30.46	30.66		32.44	32.91	32.68	32.53	32.39	32.46		33.12	33.15	33.14	33.18	32.84	33.01
LSDV 11_10-4				nasal swab		34.59	34.62	34.61	35.48	34.23	34.86		33.82	38.18	36.00	34.16	34.91	34.54		45	35.75	*35.75	36.07	35.25	35.66		45	35.76	*35.76	37.78	36.80	37.29
						ß-Actin-DNA-mix 2 (HEX)							ß-Actin-DNA-mix 2 (HEX)							ß-Actin-DNA-mix 2 (HEX)							ß-Actin-DNA-mix 2 (HEX)
						Extraction 1			Extraction 2				Extraction 1			Extraction 2				Extraction 1			Extraction 2				Extraction 1			Extraction 2
Sample number	Animal species	Virus strain	dpi	Sample matrix	Origin	Cq value 1	Cq value 2	Mean Cq value	Cq value 1	Cq value 2	Mean Cq value		Cq value 1	Cq value 2	Mean Cq value	Cq value 1	Cq value 2	Mean Cq value		Cq value 1	Cq value 2	Mean Cq value	Cq value 1	Cq value 2	Mean Cq value		Cq value 1	Cq value 2	Mean Cq value	Cq value 1	Cq value 2	Mean Cq value
LSDV 1	Ruminants	LSDV-Macedonia 2016 field virus	10	EDTA blood	Animal trial with reference no. M-V/TSD/7221.3-2.1-022/10	26.86	26.77	26.82	26.71	26.73	26.72		24.18	24.21	24.20	24.34	24.36	24.35		25.17	25.10	25.14	25.04	24.81	24.93		24.03	24.06	24.05	23.98	23.79	23.89
LSDV 2				Serum		26.24	26.22	26.23	26.17	26.20	26.19		25.73	25.57	25.65	26.03	26.13	26.08		29.94	29.99	29.97	30.05	30.05	30.05		29.76	29.60	29.68	28.98	29.33	29.16
LSDV 3				nasal swab		23.62	23.60	23.61	23.53	23.54	23.54		22.00	22.05	22.03	22.17	21.95	22.06		25.67	25.54	25.61	25.18	25.25	25.22		24.18	24.28	24.23	24.28	24.28	24.28
LSDV 4				oral swab		35.71	36.07	35.89	36.42	35.61	36.02		32.48	31.95	32.22	32.81	32.72	32.77		45	45	45	39.73	40.98	40.36		40.57	45	*40.57	36.31	35.71	36.01
LSDV 5				EDTA blood		25.64	25.60	25.62	25.19	25.26	25.23		25.14	25.01	25.08	24.74	24.82	24.78		26.47	26.29	26.38	26.74	26.93	26.84		25.81	25.83	25.82	25.55	25.44	25495
LSDV 6				Serum		26.12	26.08	26.10	26.12	26.21	26.17		27.16	27.17	27165	27.36	27.25	27.31		28.45	28.62	28.54	28.88	28.60	28.74		27.63	27.66	27.65	29.01	28.96	28.99
LSDV 7				nasal swab		24.53	24.59	24.56	24.56	24.63	24.60		23.09	23.12	23.11	23.05	22.94	23.00		25.79	26.01	25.90	26.05	26.06	26.06		24.81	24.82	24.82	25.10	25.15	25.13
LSDV 8				oral swab		35.79	34.87	35.33	35.38	34.62	35.00		33.09	32.91	33.00	34.03	33.25	33.78		39.42	39.40	39.41	45	39.34	*39.34		40.36	45	*40.36	45	45	45
LSDV 14		LSDV-V/281-Nigeria	29	crusted skin lesion	Animal trial with reference no. M-V/TSD/7221.3-2-004/18	25.10	25.09	25.10	25.23	25.11	25.17		23.99	24.04	24.02	24.21	24.24	24.23		26.58	26.64	26.61	26.93	26.65	26.79		25.68	26.04	25.86	26.28	26.07	26.18
LSDV 15				skin lesion		27.88	28.01	27.95	27.84	28.01	27.93		26.56	26.61	26.59	26.61	26.71	26.66		30.08	30.14	30.11	29.65	29.89	29.77		29.12	28.69	28.91	29.03	29.17	29.10
LSDV 18				skin lesion		26.78	26.97	26.88	26.90	26.92	26.91		25.52	25.38	25.45	25.12	25.55	25.34		29.07	29.00	29.04	28.74	28.93	28.84		27.63	28.01	27.82	27.84	27.96	27.90
LSDV 19				skin lesion		27.91	27.85	27.88	27.99	27.85	27.92		27.04	27.14	27.09	26.90	26.86	26.88		29.84	29.91	29.88	29.68	29.79	29.74		29.23	29.24	29.24	29.30	29.24	29.27
LSDV 11_10-1		LSDV- Macedonia 2016 field virus	10	nasal swab	Animal trial with reference no. M-V/TSD/7221.3-2.1-022/10	27.84	27.85	27.85	27.80	27.75	27.78		26.83	26.71	26.77	26.50	26.72	26.61		30.08	30.04	30.06	29.54	29.73	29.64		29.04	29.04	29.04	29.03	29.05	29.04
LSDV 11_10-2				nasal swab		28.21	28.15	28.18	28.26	28.24	28.25		27.63	27.62	27.63	27.34	27.23	27.29		30.53	30.23	30.38	29.86	30.18	30.02		29.56	29.58	29.57	29.56	29.90	29.73
LSDV 11_10-3				nasal swab		28.29	28.31	28.30	28.30	28.21	28.26		27.90	27.81	27.86	27.72	27.59	27.66		30.58	30.30	30.44	30.34	30.21	30.28		30.48	30.36	30.42	30.25	30.34	30.30
LSDV 11_10-4				nasal swab		28.29	28.20	28.25	28.26	28.33	28.30		27.79	27.73	27.76	27.78	27.93	27.86		30.41	30.48	30.45	30.14	30.27	30.21		30.81	30.57	30.69	30.53	30.95	30.74
			dpi = days post-infection																												*1 of 2 Cq values positive
																															45 = no Cq

## Sheet: PPRV
PCR results: Peste des petitis ruminants virus
						KingFisher Flex System							IndiMag 48 system							Triple E Pen-side							Triple E Easy Lab
						NucleoMag VET kit (Macherey-Nagel)							IndiMag Pathogen Kit w/o plastic (Indical Bioscience)							IndiMag Pathogen Kit w/o plastic (Indical Bioscience)							IndiMag Pathogen Kit w/o plastic (Indical Bioscience)
						PPRV-Batten-mix (FAM)							PPRV-Batten-mix (FAM)							PPRV-Batten-mix (FAM)							PPRV-Batten-mix (FAM)
						Extraction 1			Extraction 2				Extraction 1			Extraction 2				Extraction 1			Extraction 2				Extraction 1			Extraction 2
Sample number	Animal species	Virus strain	dpi	Sample matrix	Origin	Cq value 1	Cq value 2	Mean Cq value	Cq value 1	Cq value 2	Mean Cq value		Cq value 1	Cq value 2	Mean Cq value	Cq value 1	Cq value 2	Mean Cq value		Cq value 1	Cq value 2	Mean Cq value	Cq value 1	Cq value 2	Mean Cq value		Cq value 1	Cq value 2	Mean Cq value	Cq value 1	Cq value 2	Mean Cq value
PPRV-1	Goats	PPRV lineage IV strain Kurdistan/2011	7	oronasal swab	Animal trial with reference no. M-V/TSD/7221.3-1-018/14	18.59	18.54	18.57	18.40	18.43	18.42		18.52	18.46	18.49	18.42	18.35	18.39		20.40	20.40	20.40	20.43	20.52	20.48		20.56	20.49	20.53	20.57	20.42	20.50
PPRV-2				oronasal swab		19.81	20.05	19.93	20.09	20.00	20.05		20.27	20.21	20.24	20.30	20.55	20.43		22.66	22.63	22.65	22.71	22.73	22.72		22.51	22.46	22.49	22.37	22.27	22.32
PPRV-3				oronasal swab		19.66	19.70	19.68	19.56	19.39	19.48		19.65	19.65	19.65	19.62	19.57	19.60		21.93	21.69	21.81	21.86	21.88	21.87		21.77	21.91	21.84	21.67	21.69	21.68
PPRV-4				oronasal swab		16.93	16.87	16.90	16.42	16.54	16.48		17.33	17.47	17.40	17.48	17.46	17.47		19.21	19.08	19.15	19.32	19.45	19.39		19.52	19.81	19.67	19.30	19.25	19.28
PPRV-5				oronasal swab		21.75	21.48	21.62	21.51	21.21	21.36		21.47	21.53	21.50	21.75	21.62	21.69		23.06	23.33	23.20	23.95	23.61	23.78		23.83	23.62	23.73	23.64	23.57	23.61
PPRV-6				oronasal swab		16.91	16.81	16.86	16.60	16.54	16.57		17.52	17.53	17.53	17.90	17.89	17.90		19.19	19.16	19.18	19.37	19.54	19.46		19.86	19.86	19.86	19.75	19.84	19.80
PPRV-8				conjungtival swab		21.65	21.36	21.51	21.44	21.39	21.42		21.22	21.14	21.18	20.79	20.98	20.89		22.92	23.07	23.00	22.89	23.09	22.99		23.56	23.41	23.49	23.62	23.38	23.50
PPRV-9				conjungtival swab		22.81	22.74	22.78	22.47	22.73	22.60		22.86	22.81	22.84	22.37	22.28	22.33		24.31	24.28	24.30	24.28	24.35	24.32		24.73	24.82	24.78	24.92	24.76	24.84
PPRV-10				conjungtival swab		26.68	27.01	26.85	26.72	26.58	26.65		26.45	26.27	26.36	26.87	26.19	26.53		27.80	27.95	27.88	29.49	29.88	29.69		27.98	27.98	27.98	27.98	28.09	28.04
PPRV-11				conjungtival swab		23.09	23.29	23.19	22.91	23.15	23.03		23.04	23.15	23.10	23.12	23.00	23.06		24.64	24.89	24.77	26.09	26.27	26.18		25.10	25.03	25.07	25.03	25.18	25.11
PPRV-12				conjungtival swab		22.98	23.20	23.09	22.87	22.91	22.89		22.77	22.76	22.77	22.77	22.95	22.86		25.15	25.04	25.10	25.72	25.82	25.77		25.00	25.21	25.11	25.00	24.67	24.84
PPRV-13				conjungtival swab		25.30	25.17	25.24	25.17	25.23	25.20		24.99	24.97	24.98	25.04	25.01	25.03		27.05	26.82	26.94	27.30	27.31	27.31		27.04	27.05	27.05	27.13	26.91	27.02
PPRV 15_10-1			9	spleen		25.08	25.51	25.30	25.04	25.25	25.15		24.97	24.92	24.95	24.84	24.87	24.86		25.94	25.74	25.84	26.03	26.15	26.09		26.06	26.09	26.08	26.02	26.10	26.06
PPRV 15_10-2				spleen		28.30	28.27	28.29	28.45	28.32	28.39		28.11	28.03	28.07	27.95	28.04	28.00		28.80	28.79	28.80	29.12	29.17	29.15		29.17	29.11	29.14	29.05	29.10	29.08
PPRV 15_10-3				spleen		31.42	31.91	31.67	31.44	31.14	31.29		31.01	31.39	31.2	31.17	31.32	31.25		31.80	31.73	31.77	32.93	32.38	32.66		32.44	32.00	32.22	32.11	32.57	32.34
PPRV 15_10-4				spleen		35.07	34.15	34.61	35.08	35.03	35.06		35.19	34.68	34.94	34.7	35.16	34.93		35.05	35.57	35.31	35.59	35.14	35.37		35.90	36.30	36.10	36.59	35.03	35.81
						ß-Actin-DNA-mix 2 (HEX)							ß-Actin-DNA-mix 2 (HEX)							ß-Actin-DNA-mix 2 (HEX)							ß-Actin-DNA-mix 2 (HEX)
						Extraction 1			Extraction 2				Extraction 1			Extraction 2				Extraction 1			Extraction 2				Extraction 1			Extraction 2
Sample number	Animal species	Virus strain	dpi	Sample matrix	Origin	Cq value 1	Cq value 2	Mean Cq value	Cq value 1	Cq value 2	Mean Cq value		Cq value 1	Cq value 2	Mean Cq value	Cq value 1	Cq value 2	Mean Cq value		Cq value 1	Cq value 2	Mean Cq value	Cq value 1	Cq value 2	Mean Cq value		Cq value 1	Cq value 2	Mean Cq value	Cq value 1	Cq value 2	Mean Cq value
PPRV-1	Goats	PPRV lineage IV strain Kurdistan/2011	7	oronasal swab	Animal trial with reference no. M-V/TSD/7221.3-1-018/14	25.96	25.85	25.91	25.82	25.80	25.81		24.36	24.27	24.32	24.16	24.02	24.09		26.85	26.85	26.85	27.11	27.04	27.08		26.25	26.14	26.20	26.40	26.14	26.27
PPRV-2				oronasal swab		27.83	27.86	27.85	27.78	27.62	27.70		25.96	26.01	25.99	25.94	26.21	26.08		28.14	28.15	28.15	28.37	28.43	28.40		27.87	27.67	27.77	27.63	27.46	27.55
PPRV-3				oronasal swab		25.37	25.36	25.37	25.27	25.18	25.23		23.83	23.88	23.86	23.87	23.83	23.85		26.53	26.38	26.46	26.70	26.66	26.68		26.05	26.01	26.03	25.84	25.87	25.86
PPRV-4				oronasal swab		24.68	24.71	24.70	24.58	24.56	24.57		23.39	23.35	23.37	23.39	23.39	23.39		26.54	26.39	26.47	26.71	26.79	26.75		26.24	26.12	26.18	26.33	26.10	26.22
PPRV-5				oronasal swab		25.69	25.55	25.62	25.87	25.57	25.72		24.34	24.29	24.32	24.57	24.50	24.54		27.15	26.65	26.90	27.46	27.23	27.35		26.81	26.84	26.83	26.67	26.70	26.69
PPRV-6				oronasal swab		21.05	21.01	21.03	20.84	20.77	20.81		19.93	19.80	19.87	19.86	19.95	19.91		22.81	22.76	22.79	23.01	23.14	23.08		22.91	22.69	22.80	22.58	22.55	22.57
PPRV-8				conjungtival swab		30.85	31.24	31.05	31.37	31.29	31.33		29.95	30.11	30.03	29.84	30.00	29.92		33.29	33.11	33.20	33.04	33.81	33.43		32.92	32.76	32.84	33.20	33.03	33.12
PPRV-9				conjungtival swab		30.75	30.73	30.74	30.64	30.64	30.64		30.99	30.78	30.89	30.18	30.03	30.11		33.08	32.80	32.94	33.23	32.99	33.11		32.29	32.47	32.38	32.46	33.05	32.76
PPRV-10				conjungtival swab		32.81	32.28	32.55	32.06	31.98	32.29		31.43	31.97	31.70	31.85	30.06	31.23		34.25	34.17	34.21	34.50	35.02	34.76		33.63	33.26	33.45	33.80	33.12	33.46
PPRV-11				conjungtival swab		30.62	31.01	30.82	30.70	30.76	30.73		29.48	29.58	29.53	29.59	29.76	29.68		32.59	32.82	32.71	32.97	33.60	33.29		31.16	32.04	31.60	32.39	31.81	32.10
PPRV-12				conjungtival swab		29.47	29.55	29.51	29.68	29.56	29.62		27.36	28.37	28.37	28.45	28.53	28.49		31.56	32.00	31.78	31.59	31.57	31.58		30.20	30.64	30.42	30.18	30.34	30.26
PPRV-13				conjungtival swab		31.48	31.83	31.66	31.76	31.64	31.70		30.23	30.21	30.22	30.37	30.32	30.35		33.14	33.07	33.11	33.49	34.00	33.75		33.11	32.71	32.91	32.13	32.12	32.13
PPRV 15_10-1			9	spleen		25.27	25.43	25.35	25.18	25.45	25.32		24.23	24.20	24.22	24.05	24.17	24.11		26.72	26.44	26.58	26.21	26.41	26.31		26.04	25.95	26.01	25.80	25.78	25.79
PPRV 15_10-2				spleen		25.36	25.25	25.31	25.30	25.33	25.32		24.13	24.27	24.20	24.13	24.20	24.17		26.58	26.45	26.52	26.23	26.22	26.23		26.06	25.98	26.02	25.81	25.94	25.88
PPRV 15_10-3				spleen		25.35	25.29	25.32	25.37	25.20	25.29		24.33	24.17	24.25	24.23	24.24	24.24		26.64	26.49	26.57	26.28	26.31	26.30		26.11	26.16	26.14	26.19	26.30	26.25
PPRV 15_10-4				spleen		25.46	25.36	25.41	25.35	25.37	25.36		24.37	24.62	24.50	24.27	24.36	24.32		26.86	26.67	26.77	26.20	26.21	26.21		26.62	26.37	26.50	26.24	26.44	26.34
			dpi = days post-infection

## Sheet: BTV
PCR results: Bluetongue virus
						KingFisher Flex System							IndiMag 48 system							Triple E Pen-side							Triple E Easy Lab
						NucleoMag VET kit (Macherey-Nagel)							IndiMag Pathogen Kit w/o plastic (Indical Bioscience)							IndiMag Pathogen Kit w/o plastic (Indical Bioscience)							IndiMag Pathogen Kit w/o plastic (Indical Bioscience)
						Pan BTV-IVI-mix (FAM)							Pan BTV-IVI-mix (FAM)							Pan BTV-IVI-mix (FAM)							Pan BTV-IVI-mix (FAM)
						Extraction 1			Extraction 2				Extraction 1			Extraction 2				Extraction 1			Extraction 2				Extraction 1			Extraction 2
Sample number	Animal species	Virus strain	dpi	Sample matrix	Origin	Ct value 1	Ct value 2	Mean value	Ct value 1	Ct value 2	Mean value		Ct value 1	Ct value 2	Mean value	Ct value 1	Ct value 2	Mean value		Ct value 1	Ct value 2	Mean value	Ct value 1	Ct value 2	Mean value		Ct value 1	Ct value 2	Mean value	Ct value 1	Ct value 2	Mean value
BTV 1	Goat	BTV- 27v01	64	EDTA blood	Animal trial with reference no. M-V/TSD/7221.3-1.1-058/10	31.30	31.52	31.41	31.11	32.43	31.77		31.44	33.52	32.48	32.06	32.67	32.37		34.48	34.49	34.49	33.76	34.08	33.92		33.09	33.38	33.24	33.99	34.74	34.37
BTV 2		BTV- 27v01		EDTA blood		30.39	30.69	30.54	30.36	30.49	30.43		30.47	30.40	30.44	30.69	30.52	30.61		33.44	33.22	33.33	33.99	33.89	33.94		33.42	34.13	33.78	31.86	33.14	32.50
BTV 3		BTV- 27v02		EDTA blood		30.92	31.00	30.96	30.59	30.79	30.69		33.35	32.97	33.16	31.29	31.50	31.40		33.98	33.16	33.57	33.09	34.38	33.74		33.21	32.83	33.02	32.69	33.28	32.99
BTV 4		BTV- 27v02		EDTA blood		28.99	28.58	28.79	28.49	28.41	28.45		30.15	29.39	29.77	28.93	28.67	28.80		31.63	31.20	31.42	31.17	31.15	31.16		31.15	31.67	31.41	31.15	31.14	31.15
BTV 5		BTV- Y		EDTA blood		26.18	25.77	25.98	26.08	25.97	26.03		28.04	27.75	27.90	25.83	26.11	25.97		28.81	28.89	28.85	30.23	29.09	29.66		27.84	27.79	27.82	28.61	28.64	28.63
BTV 7		BTV- 4	63	EDTA blood		29.34	29.23	29.29	29.21	29.04	29.13		28.84	28.30	28.57	29.25	28.19	28.72		31.21	31.40	31.31	32.61	31.23	31.92		32.17	31.21	31.69	32.50	32.17	32.34
BTV 8		BTV- 4		EDTA blood		30.49	30.21	30.35	29.85	29.62	29.74		29.69	29.97	29.83	29.99	29.58	29.79		32.26	32.08	32.17	31.97	32.26	32.12		32.03	32.72	32.38	33.68	32.41	33.05
BTV 9	Cattle	BTV- 4		EDTA blood		27.64	27.57	27.61	27.41	28.07	27.74		27.88	27.79	27.84	28.35	27.98	28.17		29.60	30.49	30.05	30.21	30.31	30.26		30.25	30.18	30.22	30.57	31.02	30.80
BTV 10		BTV- 4		EDTA blood		30.18	29.59	29.89	30.00	29.44	29.72		30.31	30.14	30.23	31.11	32.62	31.87		33.02	32.57	32.80	32.82	33.09	32.96		33.08	33.08	33.08	33.41	32.92	33.17
BTV 11		BTV- 4		EDTA blood		29.20	30.03	29.62	28.91	29.37	29.14		29.02	29.53	29.28	29.58	30.18	29.88		31.73	32.44	32.09	31.58	32.02	31.80		32.49	32.83	32.66	32.71	32.92	32.82
BTV 14	Goat	BTV-33-MNG3/2016	12	EDTA blood	Animal trial with reference no. M-V/TSD/7221.3-1-048/19	22.75	22.59	22.67	22.87	22.15	22.51		22.06	22.13	22.10	22.47	23.07	22.77		24.41	24.37	24.39	24.79	24.44	24.62		25.00	24.95	24.98	25.69	24.64	25.17
BTV 15		BTV-33-MNG3/2016		EDTA blood		29.12	29.28	29.20	29.07	29.06	29.07		27.52	28.44	27.98	27.81	28.04	27.93		30.56	30.13	30.35	31.13	29.74	30.44		30.38	30.14	30.26	30.26	30.61	30.44
BTV 17		BTV- 8	14	EDTA blood		29.45	29.63	29.54	28.57	29.34	28.96		27.67	27.58	27.63	27.75	28.29	28.02		30.57	30.56	30.57	30.97	30.97	30.97		30.24	31.11	30.68	30.43	30.87	30.65
BTV 18		BTV- 8		EDTA blood		27.32	27.21	27.27	27.22	26.57	26.90		25.99	25.90	25.95	25.82	25.72	25.77		28.84	28.53	28.69	28.85	29.02	28.94		29.02	29.15	29.09	28.59	29.04	28.82
BTV 18_10-1		BTV- 8		EDTA blood		30.31	30.51	30.41	30.17	30.57	30.37		29.69	29.76	29.73	29.70	29.27	29.49		33.21	32.87	33.04	33.56	31.77	35.67		33.10	32.42	32.76	31.69	31.33	31.51
BTV 18_10-2		BTV- 8		EDTA blood		34.06	35.36	34.71	34.23	33.16	33.70		32.94	32.65	32.80	32.81	33.02	32.92		37.05	35.97	36.51	36.89	36.74	36.82		35.77	37.45	36.61	35.05	37.83	36.44
						ß-Actin-DNA-mix 2 (HEX)							ß-Actin-DNA-mix 2 (HEX)							ß-Actin-DNA-mix 2 (HEX)							ß-Actin-DNA-mix 2 (HEX)
						Extraction 1			Extraction 2				Extraction 1			Extraction 2				Extraction 1			Extraction 2				Extraction 1			Extraction 2
Sample number	Origin	Virus strain	dpi	Sample matrix	Origin	Cq value 1	Cq value 2	Mean Cq value	Cq value 1	Cq value 2	Mean Cq value		Cq value 1	Cq value 2	Mean Cq value	Cq value 1	Cq value 2	Mean Cq value		Cq value 1	Cq value 2	Mean Cq value	Cq value 1	Cq value 2	Mean Cq value		Cq value 1	Cq value 2	Mean Cq value	Cq value 1	Cq value 2	Mean Cq value
BTV 1	Goat	BTV- 27v01	64	EDTA blood	Animal trial with reference no. M-V/TSD/7221.3-1.1-058/10	20.50	20.67	20.59	20.44	20.67	20.56		20.27	20.27	20.27	20.11	20.16	20.14		21.43	21.95	21.69	22.00	21.86	21.93		20.77	21.26	21.02	21.32	21.33	21.33
BTV 2		BTV- 27v01		EDTA blood		22.81	23.01	22.91	22.50	22.43	22.47		22.67	22.71	22.69	22.53	22.47	22.50		24.09	23.99	24.04	24.01	23.94	23.98		23.41	23.24	23325	23.36	23.39	23.38
BTV 3		BTV- 27v02		EDTA blood		20.13	20.19	20.16	20.13	20.12	20.13		20.35	20.26	20.31	19.99	19.94	19.97		20.85	20.83	20.84	20.69	20.60	20.65		20.80	20.53	20.67	20.60	20.48	20.54
BTV 4		BTV- 27v02		EDTA blood		21.21	21.04	21.13	21.09	21.06	21.08		21.09	21.01	21.05	20.73	20.93	20.83		22.23	22.20	22.22	22.11	22.11	22.11		22.24	22.04	22.14	21.92	21.79	21.86
BTV 5		BTV- Y		EDTA blood		21.85	21.33	21.59	21.80	21.64	21.72		22.95	22.51	22.73	21.99	21.64	21.82		22.69	22.31	22.50	22.34	22.20	22.27		22.44	22.39	22415	22.40	22.11	22.26
BTV 7		BTV- 4	63	EDTA blood		21.38	21.37	21.38	21.82	21.87	21.85		22.40	22.20	22.30	22.18	22.01	22.10		23.52	23.48	23.50	23.42	23.30	23.36		23.18	22.91	23.05	22.81	22.76	22.79
BTV 8		BTV- 4		EDTA blood		22.15	21.89	22.02	21.92	21.97	21.95		21.90	21.95	21.93	21.65	21.42	21.54		22.94	23.02	22.98	22.73	22.79	22.76		23.07	22.93	23.00	23.13	22.99	23.06
BTV 9	Cattle	BTV- 4		EDTA blood		21.25	21.20	21.23	21.33	22.05	21.69		21.43	21.48	21.46	22.62	22.52	22.57		23.05	22.53	22.79	22.68	22.70	22.69		22.60	22.58	22.59	22.56	22.55	22.56
BTV 10		BTV- 4		EDTA blood		22.11	22.12	22.12	22.42	22.23	22.33		24.43	24.46	24.45	25.39	25.44	25.42		23.08	23.15	23.12	23.21	23.22	23.22		23.12	23.11	23.12	23.26	22.90	23.08
BTV 11		BTV- 4		EDTA blood		21.94	22.42	22.18	21.77	22.13	21.95		22.93	23.01	22.97	23.04	23.11	23.08		24.20	24.16	24.18	24.26	24.15	24.21		23.63	23.69	23.66	23.53	23.64	23.59
BTV 14	Goat	BTV-33-MNG3/2016	12	EDTA blood	Animal trial with reference no. M-V/TSD/7221.3-1-048/19	23.01	22.80	22.99	23.01	22.79	22.95		24.23	24.25	24.24	24.32	24.36	24.34		24.73	24.73	24.73	24.74	24.82	24.78		24.16	24.30	24.23	24.29	24.05	24.17
BTV 15		BTV-33-MNG3/2016		EDTA blood		22.27	22.32	22.30	22.19	22.24	22.22		23.23	23.26	23.25	23.28	23.31	23.30		23.93	23.86	23.90	24.01	23.82	23.92		22.85	22.58	22715	23.12	22.97	23.05
BTV 17		BTV- 8	14	EDTA blood		23.57	23.68	23.63	23.31	23.47	23.39		24.52	24.50	24.51	24.56	24.76	24.66		25.04	25.20	25.12	25.10	25.13	25.12		23.61	23.77	23.69	23.52	23.62	23.57
BTV 18		BTV- 8		EDTA blood		23.07	23.06	23.07	23.30	23.10	23.20		26.17	26.02	26.10	26.12	26.15	26.14		26.40	26.44	26.42	26.37	26.50	26.44		24.92	24.74	24.83	24.69	24.60	24.65
BTV 18_10-1		BTV- 8		EDTA blood		22.80	22.91	22.86	22.77	22.79	22.78		24.42	24.32	24.37	24.74	24.63	24.69		24.21	24.13	24.17	24.23	24.24	24.24		23.44	23.23	23.34	23.31	23.28	23.30
BTV 18_10-2		BTV- 8		EDTA blood		22.73	22.70	22.72	22.38	22.50	22.44		24.27	24.30	24.29	24.97	24.94	24.96		24.18	24.00	24.09	23.77	23.98	23.88		23.48	23.33	23.41	23.52	23.59	23.56
			dpi = days post-infection
